# Supplementary material for: Insight into Cytotoxic Potential of Erica spiculifolia Salisb (Balkan Heath)
Source: Plants (Basel). 2025 Oct 3;14(19):3063. doi: 10.3390/plants14193063 (PMC12526400; doi:10.3390/plants14193063)
Supplement: Supplementary file 1 [file plants-14-03063-s001.zip]

Archive with 1 entries (1 files):
- plants-3872120-supplementary.pdf
